# Supplementary material for: Transcriptomic Analysis Reveals the Impact of the Biopesticide Metarhizium anisopliae on the Immune System of Major Workers in Solenopsis invicta
Source: Insects. 2023 Aug 11;14(8):701. doi: 10.3390/insects14080701 (PMC10455567; doi:10.3390/insects14080701)
Supplement: Supplementary file 1 [file insects-14-00701-s001.zip]

Archive with 5 entries (5 files):
- Figure S1 Validation of Transcriptome via RT-qPCR.jpg
- Table S1 RT-qPCR primers used in this study.xlsx
- Table S2 Data Filtering and Base Information Statistics Table.xlsx
- Table S3 immune-related genes.xlsx
- Table S4 The gene information annotated in Toll and Imd signaling pathway.xlsx
